# Supplementary material for: Beyond KEAP1: The Context-Specific NRF2 Partner Code in Disease and Therapy
Source: Antioxidants (Basel). 2026 Jun 16;15(6):759. doi: 10.3390/antiox15060759 (PMC13295323; doi:10.3390/antiox15060759)
Supplement: Supplementary file 1 [file antioxidants-15-00759-s001.zip]

Archive with 1 entries (1 files):
- antioxidants-4363549-supplementary.pdf
